# Supplementary material for: Assessment of Fast-Growing and Dual-Purpose Chicken Meat Quality Characteristics in Different Production Systems
Source: Animals (Basel). 2026 Jan 16;16(2):272. doi: 10.3390/ani16020272 (PMC12837140; doi:10.3390/ani16020272)
Supplement: Supplementary file 1 [file animals-16-00272-s001.zip]

Archive with 1 entries (1 files):
- animals-4069547-supplementary.pdf
